# Supplementary material for: Phage phiKZ—The First of Giants
Source: Viruses. 2021 Jan 20;13(2):149. doi: 10.3390/v13020149 (PMC7909554; doi:10.3390/v13020149)
Supplement: Supplementary file 1 [file viruses-13-00149-s001.zip]

Archive with 2 entries (1 files):
- supplementary/
- supplementary/Table S1_Giant phages activ on different bacterial species_NCBI_10_2020_supl.xls
