# Supplementary material for: Phage phiKZ—The First of Giants
Source: Viruses. 2021 Jan 20;13(2):149. doi: 10.3390/v13020149 (PMC7909554; doi:10.3390/v13020149)
Supplement: Supplementary file 1 [file viruses-13-00149-s001.zip › supplementary/Table S1_Giant phages activ on different bacterial species_NCBI_10_2020_supl.xls]

## Sheet: Лист1
	name of phage	NCBI submission update	NCBI reference sequence	host	genome size, bp	NCBI Taxonomy	isolation source / country	reference
A	Achromobacter phage Motura	22-JUL-2020	NC_049849.1	Achromobacter animicus	221431	Viruses; Duplodnaviria; Heunggongvirae; Uroviricota;Caudoviricetes; Caudovirales; Myoviridae; Mieseafarmvirus; unclassified Mieseafarmvirus.	soil / USA: Mechanicsville, Virginia	Kincaid,V.D., Fuller,A., Hodges,K., Bansal,M., Essig,J. and Johnson,A./Direct Submission/Submitted (21-JUN-2019) Center for the Study of Biological Complexity, Virginia Commonwealth University, 1015 W. Floyd Ave., Richmond, VA 23284, USA
	Acinetobacter phage vB_AbaM_ME3	02-MAY-2019	NC_041884.1	Acinetobacter baumannii DSM 30007	234900	Viruses; Duplodnaviria; Heunggongvirae; Uroviricota; Caudoviricetes; Caudovirales; Myoviridae; Metrivirus; Acinetobacter virus ME3.	wastewater influent / Republic of Ireland	Buttimer,C., O'Sullivan,L., Elbreki,M., Neve,H., McAuliffe,O., Ross,R.P., Hill,C., O'Mahony,J. and Coffey,A. "Genome Sequence of Jumbo Phage vB_AbaM_ME3 of Acinetobacter baumanni" Genome Announc 4 (4), e00431-16 (2016); PUBMED: 27563033
	Aeromonas phage AS-sw, partial genome	19-JUN-2020	NC_048674.1	Aeromonas salmonicida subsp. salmonicida	230024	Viruses; Duplodnaviria; Heunggongvirae; Uroviricota; Caudoviricetes; Caudovirales; Myoviridae; Tevenvirinae; unclassified Tevenvirinae.	river / China	Chen L, Yuan S, Liu Q, Mai G, Yang J, Deng D, Zhang B, Liu C, Ma Y. In Vitro Design and Evaluation of Phage Cocktails Against Aeromonas salmonicida. Front Microbiol. 2018 Jul 6;9:1476. doi: 10.3389/fmicb.2018.01476. PMID: 30034378; PMCID: PMC6043867.
	Aeromonas phage AS-zj	19-JUN-2020	NC_048673.1	Aeromonas salmonicida subsp. salmonicida	229929	Viruses; Duplodnaviria; Heunggongvirae; Uroviricota; Caudoviricetes; Caudovirales; Myoviridae; Tevenvirinae; unclassified Tevenvirinae.	river / China	Chen L, Yuan S, Liu Q, Mai G, Yang J, Deng D, Zhang B, Liu C, Ma Y. In Vitro Design and Evaluation of Phage Cocktails Against Aeromonas salmonicida. Front Microbiol. 2018 Jul 6;9:1476. doi: 10.3389/fmicb.2018.01476. PMID: 30034378; PMCID: PMC6043867.
	Aeromonas phage CC2	13-AUG-2018	NC_019538.1	Aeromonas hydrophila	231743	Viruses; Duplodnaviria; Heunggongvirae; Uroviricota; Caudoviricetes; Caudovirales; Myoviridae; Tevenvirinae; unclassified Tevenvirinae.	sewage / China	Shen,C.J., Liu,Y.J. and Lu,C.P. "Complete Genome Sequence of Aeromonas hydrophila Phage CC2" J. Virol. 86 (19), 10900 (2012); PUBMED: 22966192
	Aeromonas phage PX29	13-AUG-2018	NC_023688.1	Aeromonas salmonicida	222006	Viruses; Duplodnaviria; Heunggongvirae; Uroviricota; Caudoviricetes; Caudovirales; Myoviridae; Tevenvirinae; unclassified Tevenvirinae	NA	Petrov,V.M., Ratnayaka,S., Nolan,J.M., Miller,E.S. and Karam,J.D. "Genomes of the T4-related bacteriophages as windows on microbial genome evolution" Virol. J. 7 (1), 292 (2010) PUBMED: 21029436
	Aeromonas phage phiAS5	13-AUG-2018	NC_014636.1	Aeromonas salmonicida	225268	Viruses; Duplodnaviria; Heunggongvirae; Uroviricota; Caudoviricetes; Caudovirales; Myoviridae; Tevenvirinae; unclassified Tevenvirinae.	river / South Korea	Kim,J.H., Son,J.S., Choi,Y.J., Choresca,C.H. Jr., Shin,S.P., Han,J.E., Jun,J.W. and Park,S.C. "Complete genome sequence and characterization of a broad-host range T4-like bacteriophage phiAS5 infecting Aeromonas salmonicida subsp. salmonicida" Vet. Microbiol. 157 (1-2), 164-171 (2012); PUBMED: 22226819
	Aeromonas phage 65	13-AUG-2018	NC_015251.1	Aeromonas salmonicida	235229	Viruses; Duplodnaviria; Heunggongvirae; Uroviricota; Caudoviricetes; Caudovirales; Myoviridae; Tevenvirinae.	NA	Petrov,V.M., Ratnayaka,S., Nolan,J.M., Miller,E.S. and Karam,J.D. "Genomes of the T4-related bacteriophages as windows on microbial genome evolution" Virol. J. 7 (1), 292 (2010); PUBMED: 21029436
	Aeromonas phage Aeh1	13-AUG-2018	NC_005260.1	Aeromonas hydrophila	233234	Viruses; Duplodnaviria; Heunggongvirae; Uroviricota; Caudoviricetes; Caudovirales; Myoviridae; Tevenvirinae.	NA	Tetart,F., Desplats,C., Kutateladze,M., Monod,C., Ackermann,H.W. and Krisch,H.M. "Phylogeny of the major head and tail genes of the wide-ranging T4-type bacteriophages" J. Bacteriol. 183 (1), 358-366 (2001); PUBMED: 11114936
	Agrobacterium phage Atu_ph07	02-MAY-2019	NC_042013.1	Agrobacterium tumefaciens C58	490380	Viruses; Duplodnaviria; Heunggongvirae; Uroviricota; Caudoviricetes; Caudovirales; Myoviridae; Polybotosvirus; Agrobacterium virus Atuph07.	NA / USA	Spollen,W.G., Givan,S.A., Brown,P.B. and Attai,H. / Direct Submission/ Submitted (28-JUN-2017) Informatics Research Core Facility, University of Missouri, 1201 Rollins Street, Columbia, MO 65211, USA
B	Bacillus phage 0305phi8-36	13-AUG-2018	NC_009760.1	Bacillus thuringiensis	218948	Viruses; Duplodnaviria; Heunggongvirae; Uroviricota; Caudoviricetes; Caudovirales; Myoviridae.	NA	Thomas,J.A., Hardies,S.C., Rolando,M., Hayes,S.J., Lieman,K., Carroll,C.A., Weintraub,S.T. and Serwer,P. "Complete genomic sequence and mass spectrometric analysis of highly diverse, atypical Bacillus thuringiensis phage 0305phi8-36" Virology 368 (2), 405-421 (2007); PUBMED: 17673272
	Bacillus phage AR9	29-JUN-2020	NC_031039.1	Bacillus subtilis subsp. subtilis 168	251042	Viruses; Duplodnaviria; Heunggongvirae; Uroviricota; Caudoviricetes; Caudovirales; Myoviridae.	NA	Lavysh,D., Sokolova,M., Minakhin,L., Yakunina,M., Artamonova,T., Kozyavkin,S., Makarova,K.S., Koonin,E.V. and Severinov,K. "The genome of AR9, a giant transducing Bacillus phage encoding two multisubunit RNA polymerases" Virology 495, 185-196 (2016); PUBMED: 27236306
	Bacillus phage SP-15	04-JUN-2019	NC_031245.1	Bacillus subtilis W-23-S(r); Bacillus licheniformis ATCC 9945a	221908	Viruses; Duplodnaviria; Heunggongvirae; Uroviricota; Caudoviricetes; Caudovirales; Myoviridae; Thornevirus; Bacillus virus SP15	soil sample / USA	Kropinski,A.M., Turner,D., Nash,J.H.E., Ackermann,H.W., Lingohr,E.J., Warren,R.A., Ehrlich,K.C. and Ehrlich,M. "The Sequence of Two Bacteriophages with Hypermodified Bases Reveals Novel Phage-Host Interactions" Viruses 10 (5), E217 (2018); PUBMED: 29695085
	Bacillus phage G	13-AUG-2018	NC_023719.1	Bacillus megaterium str. ATCC 43725	497513	Viruses; Duplodnaviria; Heunggongvirae; Uroviricota; Caudoviricetes; Caudovirales; Myoviridae.	soil / Italy	2. Pope,W.H., Pedulla,M.L., Ford,M.E., Peebles,C.L., Hatfull,G.H. and Hendrix,R.W.; Direct Submission: Submitted (01-SEP-2011) Pittsburgh Bacteriophage Institute and Department of Biological Sciences, University of Pittsburgh, 365 Crawford Hall, Pittsburgh, PA 15260, USA
	Bacillus virus PBS1	28-JUN-2020	NC_043027.1	Bacillus subtilis	252197	Viruses; Duplodnaviria; Heunggongvirae; Uroviricota; Caudoviricetes; Caudovirales; Myoviridae.	obtained from Felix D'Herrelle Reference Center	Russell,D.A., Jacobs-Sera,D., Duda,R., Hatfull,G.F. and Hendrix,R.W./ Direct Submission/ Submitted (19-JUN-2017) Department of Biological Sciences, University of Pittsburgh, 365 Crawford Hall, Pittsburgh, PA 15642, USA
	Burkholderia phage BcepSaruman	24-JUL-2020	NC_049850.1	Burkholderia cenocepacia	263735	Viruses; Duplodnaviria; Heunggongvirae; Uroviricota; Caudoviricetes; Caudovirales; Myoviridae; Mieseafarmvirus; unclassified Mieseafarmvirus.	soil / USA: New York	Park,K., Liu,M. and Gill,J./ Direct Submission/ Submitted (20-FEB-2019) Department of Biochemistry and Biophysics, Center for Phage Technology, TAMU, 2128 TAMU, College Station, TX 77843, USA
	Burkholderia phage BcepSauron	22-JUL-2020	NC_049851.1	Burkholderia cenocepacia	262653	Viruses; Duplodnaviria; Heunggongvirae; Uroviricota; Caudoviricetes; Caudovirales; Myoviridae; Mieseafarmvirus; unclassified Mieseafarmvirus.	soil / USA: New York	Park,K., Gonzalez,C., Liu,M. and Gill,J./ Direct Submission/ Submitted (20-FEB-2019) Department of Biochemistry and Biophysics, Center for Phage Technology, TAMU, 2128 TAMU, College Station, TX 77843, USA
C	Caulobacter phage CcrBL10	15-MAY-2020	NC_048045.1	Caulobacter vibrioides CB15	220934	Viruses; Duplodnaviria; Heunggongvirae; Uroviricota; Caudoviricetes; Caudovirales; Siphoviridae; Dolichocephalovirinae; Poindextervirus; Caulobacter virus CcrBL10.	NA	Wilson K, Ely B. Analyses of four new Caulobacter Phicbkviruses indicate independent lineages. J Gen Virol. 2019 Feb;100(2):321-331. doi: 10.1099/jgv.0.001218. Epub 2019 Jan 18. PMID: 30657445; PMCID: PMC7011694.
	Caulobacter phage CcrBL9	15-MAY-2020	NC_048047.1	Caulobacter vibrioides CB15	322272	Viruses; Duplodnaviria; Heunggongvirae; Uroviricota; Caudoviricetes; Caudovirales; Siphoviridae; Dolichocephalovirinae; Poindextervirus; Caulobacter virus CcrBL9	NA	Wilson K, Ely B. Analyses of four new Caulobacter Phicbkviruses indicate independent lineages. J Gen Virol. 2019 Feb;100(2):321-331. doi: 10.1099/jgv.0.001218. Epub 2019 Jan 18. PMID: 30657445; PMCID: PMC7011694.
	Caulobacter phage CcrColossus	13-AUG-2018	NC_019406.1	Caulobacter crescentus	279967	Viruses; Duplodnaviria; Heunggongvirae; Uroviricota; Caudoviricetes; Caudovirales; Siphoviridae; Dolichocephalovirinae; Colossusvirus; Caulobacter virus CcrColossus.	surface water / USA: College Station, TX	Gill,J.J., Berry,J.D., Russell,W.K., Lessor,L., Escobar Garcia,D.A., Hernandez,D., Kane,A., Keene,J., Maddox,M., Martin,R., Mohan,S., Thorn,A.M., Russell,D.H. and Young,R. "The Caulobacter crescentus phage phiCbK: genomics of a canonical phage" BMC Genomics 13 (1), 542 (2012); PUBMED: 23050599
	Caulobacter phage CcrPW	15-MAY-2020	NC_048046.1	Caulobacter vibrioides CB15	308141	Viruses; Duplodnaviria; Heunggongvirae; Uroviricota; Caudoviricetes; Caudovirales; Siphoviridae; Dolichocephalovirinae; Colossusvirus; Caulobacter virus CcrPW.	NA	Wilson K, Ely B. Analyses of four new Caulobacter Phicbkviruses indicate independent lineages. J Gen Virol. 2019 Feb;100(2):321-331. doi: 10.1099/jgv.0.001218. Epub 2019 Jan 18. PMID: 30657445; PMCID: PMC7011694.
	Caulobacter phage CcrSC	15-MAY-2020	NC_048048.1	Caulobacter vibrioides CB15	317488	Viruses; Duplodnaviria; Heunggongvirae; Uroviricota; Caudoviricetes; Caudovirales; Siphoviridae; Dolichocephalovirinae; Colossusvirus; Caulobacter virus CcrSC.	NA	Wilson K, Ely B. Analyses of four new Caulobacter Phicbkviruses indicate independent lineages. J Gen Virol. 2019 Feb;100(2):321-331. doi: 10.1099/jgv.0.001218. Epub 2019 Jan 18. PMID: 30657445; PMCID: PMC7011694.
	Caulobacter phage CcrKarma	13-AUG-2018	NC_019410.1	Caulobacter crescentus	221828	Viruses; Duplodnaviria; Heunggongvirae; Uroviricota; Caudoviricetes; Caudovirales; Siphoviridae; Dolichocephalovirinae; Shapirovirus; unclassified Shapirovirus.	surface water	Gill,J.J., Berry,J.D., Russell,W.K., Lessor,L., Escobar Garcia,D.A., Hernandez,D., Kane,A., Keene,J., Maddox,M., Martin,R., Mohan,S., Thorn,A.M., Russell,D.H. and Young,R. "The Caulobacter crescentus phage phiCbK: genomics of a canonical phage" BMC Genomics 13 (1), 542 (2012); PUBMED: 23050599
	Caulobacter phage CcrMagneto	13-AUG-2018	NC_019407.1	Caulobacter crescentus	218929	Viruses; Duplodnaviria; Heunggongvirae; Uroviricota; Caudoviricetes; Caudovirales; Siphoviridae; Dolichocephalovirinae; Shapirovirus; unclassified Shapirovirus.	surface water	Gill,J.J., Berry,J.D., Russell,W.K., Lessor,L., Escobar Garcia,D.A., Hernandez,D., Kane,A., Keene,J., Maddox,M., Martin,R., Mohan,S., Thorn,A.M., Russell,D.H. and Young,R. "The Caulobacter crescentus phage phiCbK: genomics of a canonical phage" BMC Genomics 13 (1), 542 (2012); PUBMED: 23050599
	Caulobacter phage CcrRogue	13-AUG-2018	NC_019408.1	Caulobacter crescentus	223720	Viruses; Duplodnaviria; Heunggongvirae; Uroviricota; Caudoviricetes; Caudovirales; Siphoviridae; Dolichocephalovirinae; Shapirovirus; unclassified Shapirovirus.	surface water	Gill,J.J., Berry,J.D., Russell,W.K., Lessor,L., Escobar Garcia,D.A., Hernandez,D., Kane,A., Keene,J., Maddox,M., Martin,R., Mohan,S., Thorn,A.M., Russell,D.H. and Young,R. "The Caulobacter crescentus phage phiCbK: genomics of a canonical phage" BMC Genomics 13 (1), 542 (2012); PUBMED: 23050599
	Caulobacter phage CcrSwift	-»»-	NC_019411.1	Caulobacter crescentus	219216	Viruses; Duplodnaviria; Heunggongvirae; Uroviricota; Caudoviricetes; Caudovirales; Siphoviridae; Dolichocephalovirinae; Shapirovirus; unclassified Shapirovirus.	surface water	Gill,J.J., Berry,J.D., Russell,W.K., Lessor,L., Escobar Garcia,D.A., Hernandez,D., Kane,A., Keene,J., Maddox,M., Martin,R., Mohan,S., Thorn,A.M., Russell,D.H. and Young,R. "The Caulobacter crescentus phage phiCbK: genomics of a canonical phage" BMC Genomics 13 (1), 542 (2012); PUBMED: 23050599
	Caulobacter phage phiCbK	-»»-	NC_019405.1	Caulobacter crescentus	215710	Viruses; Duplodnaviria; Heunggongvirae; Uroviricota; Caudoviricetes; Caudovirales; Siphoviridae; Dolichocephalovirinae; Shapirovirus; unclassified Shapirovirus.	surface water	Gill,J.J., Berry,J.D., Russell,W.K., Lessor,L., Escobar Garcia,D.A., Hernandez,D., Kane,A., Keene,J., Maddox,M., Martin,R., Mohan,S., Thorn,A.M., Russell,D.H. and Young,R. "The Caulobacter crescentus phage phiCbK: genomics of a canonical phage" BMC Genomics 13 (1), 542 (2012); PUBMED: 23050599
	Cronobacter phage CR5	13-AUG-2018	NC_021531.1	Cronobacter sakazakii	223989	Viruses; Duplodnaviria; Heunggongvirae; Uroviricota; Caudoviricetes; Caudovirales; Myoviridae; Derbicusvirus; unclassified Derbicusvirus.	surface water / USA: TX	Lee,J.H., Bai,J., Shin,H., Kim,Y., Park,B., Heu,S. and Ryu,S. "A Novel Bacteriophage Targeting Cronobacter sakazakii Is a Potential Biocontrol Agent in Foods" Appl Environ Microbiol. 82 (1), 192-201 (2016); PUBMED: 26497465
	Cronobacter phage vB_CsaM_GAP32	13-AUG-2018	NC_019401.1	Cronobacter sakazakii	358663	Viruses; Duplodnaviria; Heunggongvirae; Uroviricota; Caudoviricetes; Caudovirales; Myoviridae; Mimasvirus; Cronobacter virus GAP32.	NA / Canada	Abbasifar,R., Griffiths,M.W., Sabour,P.M., Ackermann,H.-W., Vandersteegen,K., Lavigne,R., Noben,J.-P., Villa,A.A., Abbasifar,A., Nash,J.H.E. and Kropinski,A.M. "Supersize me: Cronobacter sakazakii phage GAP32" Virology 460-461, 138-146 (2014); PUBMED: 25010279
D	Dickeya phage vB_DsoM_AD1	15-MAY-2020	NC_048054.1	Dickeya solani MK10	261658	Viruses; Duplodnaviria; Heunggongvirae; Uroviricota; Caudoviricetes; Caudovirales; Myoviridae; Alexandravirus; Dickeya virus AD1.	waterway / United Kingdom	Day A, Ahn J, Salmond GPC. Jumbo Bacteriophages Are Represented Within an Increasing Diversity of Environmental Viruses Infecting the Emerging Phytopathogen, Dickeya solani. Front Microbiol. 2018 Sep 12;9:2169. doi: 10.3389/fmicb.2018.02169. PMID: 30258425; PMCID: PMC6143709.
	Dickeya phage vB_DsoM_JA11	15-MAY-2020	NC_048077.1	Dickeya solani	255356	Viruses; Duplodnaviria; Heunggongvirae; Uroviricota; Caudoviricetes; Caudovirales; Myoviridae; Alexandravirus; Dickeya virus JA11.	sewage outflow / United Kingdom	Day A, Ahn J, Salmond GPC. Jumbo Bacteriophages Are Represented Within an Increasing Diversity of Environmental Viruses Infecting the Emerging Phytopathogen, Dickeya solani. Front Microbiol. 2018 Sep 12;9:2169. doi: 10.3389/fmicb.2018.02169. PMID: 30258425; PMCID: PMC6143709.
	Dickeya phage vB_DsoM_JA29	15-MAY-2020	NC_048053.1	Dickeya solani MK10	253323	Viruses; Duplodnaviria; Heunggongvirae; Uroviricota; Caudoviricetes; Caudovirales; Myoviridae; Alexandravirus; Dickeya virus JA29	sewage outflow / United Kingdom	Day A, Ahn J, Salmond GPC. Jumbo Bacteriophages Are Represented Within an Increasing Diversity of Environmental Viruses Infecting the Emerging Phytopathogen, Dickeya solani. Front Microbiol. 2018 Sep 12;9:2169. doi: 10.3389/fmicb.2018.02169. PMID: 30258425; PMCID: PMC6143709.
E	Edwardsiella virus pEt-SU	15-MAY-2020	NC_048182.1	Edwardsiella tarda ATCC 15941	276734	Viruses; Duplodnaviria; Heunggongvirae; Uroviricota; Caudoviricetes; Caudovirales; Myoviridae.	NA / South Korea	Kim,S.G. and Park,S.C./ Direct Submission/ Submitted (25-MAR-2019) Laboratory of Aquatic Biomedicine, College of Veterinary Medicine and Research Institute for Veterinary Science, Seoul National University, Gwanak-ro 1, Seoul 08826, Republic of Korea
	Erwinia phage Derbicus	15-MAY-2020	NC_048173.1	Erwinia amylovora	223950	Viruses; Duplodnaviria; Heunggongvirae; Uroviricota; Caudoviricetes; Caudovirales; Myoviridae; Derbicusvirus; Erwinia virus Derbicus.	pear tree / USA	Webb,C.J., Sharma,R., Berg,J.A., Payne,A.M., Fajardo,C.P., Breakwell,D.P., Hope,S. and Grose,J.H./ Direct Submission/ Submitted (12-FEB-2019) Microbiology and Molecular Biology, Brigham Young University, Provo, UT 84602, USA
	Erwinia phage Ea35-70	13-AUG-2018	NC_023557.1	Erwinia amylovora strain Ea29-7	271084	Viruses; Duplodnaviria; Heunggongvirae; Uroviricota; Caudoviricetes; Caudovirales; Myoviridae; Agricanvirus.	soil adjacent to infected tree / Canada	Yagubi,A.I., Castle,A.J., Kropinski,A.M., Banks,T.W. and Svircev,A.M. "Complete Genome Sequence of Erwinia amylovora Bacteriophage vB_EamM_Ea35-70" Genome Announc 2 (4) (2014); PUBMED: 25146132
	Erwinia phage vB_EamM_Machina	02-MAY-2019	NC_042056.1	Erwinia amylovora ATCC 29780	241654	Viruses; Duplodnaviria; Heunggongvirae; Uroviricota; Caudoviricetes; Caudovirales; Myoviridae; Machinavirus.	NA / USA	Berg,J.A., Smith,H.G., Hyde,J.R., Merrill,B.D., Sharma,R., Breakwell,D.P., Hope,S. and Grose,J.H./ Direct Submission Submitted (15-JUN-2016) /Microbiology and Molecular Biology, Brigham Young University, Provo, UT 84602, USA
	Erwinia phage PhiEaH1	13-AUG-2018	NC_023610.1	Erwinia amylovora B0.1960 (NCAIM, Hungary)	218339	Viruses; Duplodnaviria; Heunggongvirae; Uroviricota; Caudoviricetes; Caudovirales; Syphiviridae; Iapetusvirus; Erwinia virus EaH1.	fire-blight infected aerial tissue / Hungary	Meczker,K., Domotor,D., Vass,J., Rakhely,G., Schneider,G. and Kovacs,T. "The genome of the Erwinia amylovora phage PhiEaH1 reveals greater diversity and broadens the applicability of phages for the treatment of fire blight" FEMS Microbiol. Lett. 350 (1), 25-27 (2014); PUBMED: 24551880
	Erwinia phage Wellington	15-MAY-2020	NC_048016.1	Erwinia amylovora	244950	Viruses; Duplodnaviria; Heunggongvirae; Uroviricota; Caudoviricetes; Caudovirales; Myoviridae; Wellingtonvirus; Erwinia virus Wellington.	NA / USA	Sharma,R., James,B., Berg,J.A., Breakwell,D.P., Hope,S. and Grose,J.H./ Direct Submission/ Submitted (01-JUN-2018) Microbiology and Molecular Biology, Brigham Young University, Provo, UT 84602, USA
	Erwinia phage phiEaH2	13-AUG-2018	NC_019929.1	Erwinia amylovora	243050	Viruses; Duplodnaviria; Heunggongvirae; Uroviricota; Caudoviricetes; Caudovirales; Syphiviridae; Erskinevirus.	fire-blight infected aerial tissue / Hungary	Meczker,K., Domotor,D., Becsagh,P., Rakhely,G., Schneider,G. and Kovacs,T. "Complete Genomic Sequence of Erwinia amylovora Phage PhiEaH2" J. Virol. 86 (19), 10899 (2012); PUBMED: 22966191
	Erwinia phage vB_EamM_Alexandra	15-MAY-2020	NC_047995.1	Erwinia amylovora strain phiEa100 ATCC 29780	266532	Viruses; Duplodnaviria; Heunggongvirae; Uroviricota; Caudoviricetes; Caudovirales; Myoviridae; Alexandravirus; Erwinia virus Alexandra.	NA / USA	Cowger,A.E., Thompson,D.W., Sharma,R., Herring,J.A., Hoj,T.R., Killpack,S., Lawrence,E., Nwosu,I., Roark,B.J., Tueller,J.A., Choi,M.C., Ferguson,H.P., Kruger,J.L., Hope,S., Breakwell,D.P. and Grose,J.H./ Direct Submission/ Submitted (23-APR-2018) Microbiology and Molecular Biology, Brigham Young University, 4007 LSB, 701 E University Ave, Provo, UT 84602, USA
	Erwinia phage vB_EamM_Asesino	02-MAY-2019	NC_031107.2	Erwinia amylovora ATCC 29780	246290	Viruses; Duplodnaviria; Heunggongvirae; Uroviricota; Caudoviricetes; Caudovirales; Myoviridae; Erskinevirus.	branches and blossoms / USA	Berg,J.A., Hyde,J.R., Breakwell,D.P., Hope,S. and Grose,J.H./ Direct Submission/ Submitted (15-JUN-2016) Microbiology and Molecular Biology, Brigham Young University, Provo, UT 84602, USA
	Erwinia phage vB_EamM_Caitlin	13-AUG-2018	NC_031120.1	Erwinia amylovora ATCC 29780	241147	Viruses; Duplodnaviria; Heunggongvirae; Uroviricota; Caudoviricetes; Caudovirales; Myoviridae; Machinavirus; unclassified Machinavirus.	branches and blossoms / USA	Berg,J.A., Beatty,N.J., Hyde,J.R., Tatlow,P., Breakwell,D.P., Hope,S. and Grose,J.H. /Direct Submission": Submitted (15-JUN-2016) Microbiology and Molecular Biology, Brigham Young University, Provo, UT 84602, USA
	Erwinia phage vB_EamM_ChrisDB	13-AUG-2018	NC_031126.1	Erwinia amylovora ATCC 29780	244840	Viruses; Duplodnaviria; Heunggongvirae; Uroviricota; Caudoviricetes; Caudovirales; Myoviridae; Machinavirus; unclassified Machinavirus.	NA / USA	Berg,J.A., Jaen,D., Shurtleff,C.A., Esplin,I.N.D., Merrill,B.D., Breakwell,D.P., Hope,S. and Grose,J.H. "Direct Submission": Submitted (15-JUN-2016) Microbiology and Molecular Biology, Brigham Young University, Provo, UT 84602, USA
	Erwinia phage vB_EamM_Deimos-Minion	02-MAY-2019	NC_041972.1	Erwinia amylovora	27350	Viruses; Duplodnaviria; Heunggongvirae; Uroviricota; Caudoviricetes; Caudovirales; Myoviridae; Agricanvirus.	branches and blossoms / USA	Sharma,R., Jensen,G.L., Kruger,J.L., Esplin,I.N.D., Jarvis,T.M., Merrill,B.D., Schoenhals,J., Breakwell,D.P., Hope,S. and Grose,J.H. "Direct Submission": Submitted (09-MAR-2016) Microbiology and Molecular Biology, Brigham Young University, Provo, UT 84602, USA
	Erwinia phage vB_EamM_Desertfox	02-MAY-2019	NC_042098.1	Erwinia amylovora	272458	Viruses; Duplodnaviria; Heunggongvirae; Uroviricota; Caudoviricetes; Caudovirales; Myoviridae; Agricanvirus; Erwinia virus Desertfox.	soil / USA	Sharma,R., Jensen,G.L., Kruger,J.L., Esplin,I.N.D., Jarvis,T.M., Merrill,B.D., Schoenhals,J., Breakwell,D.P., Hope,S. and Grose,J.H. "Direct Submission": Submitted (09-MAR-2016) Microbiology and Molecular Biology, Brigham Young University, Provo, UT 84602, USA
	Erwinia phage vB_EamM_EarlPhillipIV	13-AUG-2018	NC_031007	Erwinia amylovora ATCC 29780	223935	Viruses; Duplodnaviria; Heunggongvirae; Uroviricota; Caudoviricetes; Caudovirales; Myoviridae; Derbicusvirus; unclassified Derbicusvirus.	apple orchard sample / USA	Berg,J.A., Buchanan,A.L., Choi,M.C., Sharma,R., Tatlow,P., Allen,R.C., Bloomfield,T.J., Buhler,B., Bybee,R.N., Duncan,S., Fuhriman,D.A., Harris,N., Hilton,J.A., Hurst,E., James,B.D., Knabe,B.K., Pollock,S.V., Ririe,D.B., Rogers,S.L., Stephenson,M.B., Thompson,S.E., Usher,B.K., Ward,A.T., Webb,C.J., Wells,M.J., Wright,C.K., Breakwell,D.P., Hope,S. and Grose,J.H./ Direct Submission/ Submitted (15-J…
	Erwinia phage vB_EamM_Huxley	13-AUG-2018	NC_031127	Erwinia amylovora ATCC 29780	240761	Viruses; Duplodnaviria; Heunggongvirae; Uroviricota; Caudoviricetes; Caudovirales; Myoviridae; Machinavirus; unclassified Machinavirus.	branches and blossoms / USA	Berg,J.A., Grossarth,S.E., Jarvis,T.M., Merrill,B.D., Breakwell,D.P., Hope,S. and Grose,J.H./ Direct Submission / Submitted (15-JUN-2016) Microbiology and Molecular Biology, Brigham Young University, Provo, UT 84602, USA
	Erwinia phage vB_EamM_Kwan	13-AUG-2018	NC_031010	Erwinia amylovora ATCC 29780	246390	Viruses; Duplodnaviria; Heunggongvirae; Uroviricota; Caudoviricetes; Caudovirales; Myoviridae.	NA / USA	Berg,J.A., Hurst,E., Tatlow,P., Breakwell,D.P., Hope,S. and Grose,J.H. Direct Submission/ Submitted (15-JUN-2016) Microbiology and Molecular Biology, Brigham Young University, Provo, UT 84602, USA
	Erwinia phage vB_EamM_Phobos	13-AUG-2018	NC_031043	Erwinia amylovora ATCC 29780	229501	Viruses; Duplodnaviria; Heunggongvirae; Uroviricota; Caudoviricetes; Caudovirales; Myoviridae; Derbicusvirus; unclassified Derbicusvirus.	NA / USA	Berg,J.A., Kruger,J.L., Esplin,I.N.D., Merrill,B.D., Sharma,R., Breakwell,D.P., Hope,S. and Grose,J.H./ Direct Submission/ Submitted (15-JUN-2016) Microbiology and Molecular Biology, Brigham Young University, Provo, UT 84602, USA
	Erwinia phage vB_EamM_RAY	02-MAY-2019	NC_041973	Erwinia amylovora	271182	Viruses; Duplodnaviria; Heunggongvirae; Uroviricota; Caudoviricetes; Caudovirales; Myoviridae; Agricanvirus.	leaves and stem / USA	Sharma,R., Esplin,I.N.D., Berg,J.A., Jensen,G.L., Keele,B.R., Ward,M.E.H., Breakwell,D.P., Hope,S. and Grose,J.H./ Direct Submission/ Submitted (09-MAR-2016) Microbiology and Molecular Biology, Brigham Young University, Provo, UT 84602, USA
	Erwinia phage vB_EamM_RisingSun	02-MAY-2019	NC_042018	Erwinia amylovora	235108	Viruses; Duplodnaviria; Heunggongvirae; Uroviricota; Caudoviricetes; Caudovirales; Myoviridae; Risingsunvirus; Erwinia virus Risingsun.	apple tree / USA	Putnam,M.J., Sharma,R., Kruger,J.L., Berg,J.A., Payne,A.M., Fajardo,C.P., Breakwell,D.P., Hope,S. and Grose,J.H./ Direct Submission/ Submitted (07-JUL-2017) Microbiology and Molecular Biology, Brigham Young University, Provo, UT 84602, USA
	Erwinia phage vB_EamM_Simmy50	02-MAY-2019	NC_041974	Erwinia amylovora	271088	Viruses; Duplodnaviria; Heunggongvirae; Uroviricota; Caudoviricetes; Caudovirales; Myoviridae; Agricanvirus.	bark / USA	Sharma,R., Simister,A.R., Berg,J.A., Jensen,G.L., Keele,B.R., Ward,M.E.H., Breakwell,D.P., Hope,S. and Grose,J.H./ Direct Submission/ Submitted (09-MAR-2016) Microbiology and Molecular Biology, Brigham Young University, Provo, UT 84602, USA
	Erwinia phage vB_EamM_Special G	02-MAY-2019	NC_041975	Erwinia amylovora	273224	Viruses; Duplodnaviria; Heunggongvirae; Uroviricota; Caudoviricetes; Caudovirales; Myoviridae; Agricanvirus.	branches and blossums / USA	Sharma,R., Grossarth,S.E., Foy,B., Harbaugh,K., Ingersoll,K., Berg,J.A., Jarvis,T.M., Esplin,I.N.D., Merrill,B.D., Schoenhals,J., Breakwell,D.P., Hope,S. and Grose,J.H. ./ Direct Submission/ Submitted (09-MAR-2016) Microbiology and Molecular Biology, Brigham Young University, Provo, UT 84602, USA
	Erwinia phage vB_EamM_Y3	15-MAY-2020	NC_047880	Erwinia amylovora 1/79	261365	Viruses; Duplodnaviria; Heunggongvirae; Uroviricota; Caudoviricetes; Caudovirales; Myoviridae; Sasquatchvirus; Erwinia virus Y3.	Soil of an apple orchard /Switzerland: Sursee"	Buttimer C, Born Y, Lucid A, Loessner MJ, Fieseler L, Coffey A. Erwinia amylovora phage vB_EamM_Y3 represents another lineage of hairy Myoviridae. Res Microbiol. 2018 Nov;169(9):505-514. doi: 10.1016/j.resmic.2018.04.006. Epub 2018 May 18. PMID: 29777834.
	Erwinia phage vB_EamM_Yoloswag	15-MAY-2020	NC_047815	Erwinia amylovora	259700	Viruses; Duplodnaviria; Heunggongvirae; Uroviricota; Caudoviricetes; Caudovirales; Myoviridae; Yoloswagvirus; Erwinia virus Yoloswag.	Guernsey Orchard / USA: Pleasent Grove, UT	Pollock,S.V., Berg,J.A., Esplin,I.N.D., Hurst,E., Kruger,J.L., Sharma,R., Grose,J.H., Breakwell,D.P. and Hope,S./ Direct Submission/ Submitted (10-JAN-2017) Microbiology, Brigham Young University, 4007 LSB, 701 E University Ave, Provo, UT 84602, USA
	Escherichia phage 121Q	29-JUN-2020	NC_025447.1	Escherichia coli MuLB70.1	348532	Viruses; Duplodnaviria; Heunggongvirae; Uroviricota; Caudoviricetes; Caudovirales; Myoviridae; Asteriusvirus; Escherichia virus 121Q.	sewage / Canada: Quebec	Lapin,J.S., Pope,W.H., Hua,J., Ford,M.E., Conway,J.F., Hatfull,G.F. and Hendrix,R.W. "Direct Submission" Submitted (09-SEP-2014) Pittsburgh Bacteriophage Institute and Department of Biological Sciences, University of Pittsburgh, 365 Crawford Hall, Pittsburgh, PA 15260, USA
	Escherichia phage PBECO 4	29-JUN-2020	NC_027364.1	Escherichia coli O157	348113	Viruses; Duplodnaviria; Heunggongvirae; Uroviricota; Caudoviricetes; Caudovirales; Myoviridae; Asteriusvirus; Escherichia virus PBECO4.	river / South Korea	Kim,M.S., Hong,S.S., Park,K. and Myung,H. "Genomic analysis of bacteriophage PBECO4 infecting Escherichia coli O157:H7" Arch. Virol. 158 (11), 2399-2403 (2013); PUBMED: 23680925
	Escherichia phage vB_EcoM_Goslar	15-MAY-2020	NC_048170.1	Escherichia coli	237307	Viruses; Duplodnaviria; Heunggongvirae; Uroviricota; Caudoviricetes; Caudovirales; Myoviridae; Goslarvirus; Escherichia virus Goslar.	-duck dung / Germany	Korf IHE, Meier-Kolthoff JP, Adriaenssens EM, Kropinski AM, Nimtz M, Rohde M, van Raaij MJ, Wittmann J. Still Something to Discover: Novel Insights intoEscherichia coli Phage Diversity and Taxonomy. Viruses. 2019 May 17;11(5):454. doi: 10.3390/v11050454. PMID: 31109012; PMCID: PMC6563267.
K	Klebsiella phage K64-1	13-AUG-2018	NC_027399.1	Klebsiella pneumoniae	346602	Viruses; Duplodnaviria; Heunggongvirae; Uroviricota; Caudoviricetes; Caudovirales; Myoviridae; Alcyoneusvirus; Klebsiella virus K64-1.	NA	Pan,Y.J., Lin,T.L., Lin,Y.T., Su,P.A., Chen,C.T., Hsieh,P.F., Hsu,C.R., Chen,C.C., Hsieh,Y.C. and Wang,J.T. "Identification of capsular types in carbapenem-resistant Klebsiella pneumoniae strains by wzc sequencing and implications for capsule depolymerase treatment" Antimicrob Agents Chemother 59 (2), 1038-1047 (2015); PUBMED: 25451047; DOI:10.1128/AAC.03560-14
	Klebsiella phage vB_KleM-RaK2	13-AUG-2018	NC_019526.1	Klebsiella sp.	345809	Viruses; Duplodnaviria; Heunggongvirae; Uroviricota; Caudoviricetes; Caudovirales; Myoviridae; Alcyoneusvirus; Klebsiella virus RaK2.	NA	Simoliunas,E., Kaliniene,L., Truncaite,L., Klausa,V., Zajanckauskaite,A. and Meskys,R."Genome of Klebsiella sp.-Infecting Bacteriophage vB_KleM_RaK2" J. Virol. 86 (9), 5406 (2012).PUBMED: 22492928
P	Pectinobacterium phage vB_PcaM_CBB	02-MAY-2019	NC_041878.1	Pectobacterium carotovorum subsp. carotovorum strain CBBL19-1-37	378379	Viruses; Duplodnaviria; Heunggongvirae; Uroviricota; Caudoviricetes; Caudovirales; Myoviridae; Mimasvirus; Pectinobacterium virus CBB.	activated sludge from a waste water treatment plant / Ireland: Little Island, Co. Cork	Buttimer,C., Hendrix,H., Oliveira,H., Casey,A., Neve,H., McAuliffe,O., Ross,R.P., Hill,C., Noben,J.P., O'Mahony,J., Lavigne,R. and Coffey,A. "Things Are Getting Hairy: Enterobacteria Bacteriophage vB_PcaM_CBB" Front Microbiol 8, 44 (2017); PUBMED: 28174560
	Photobacterium phage PDCC-1	19-JUN-2020	NC_048821.1	Photobacterium damselae subsp. damselae strain CAIM 1910	237509	Viruses; Duplodnaviria; Heunggongvirae; Uroviricota; Caudoviricetes; Caudovirales; Myoviridae; Aphroditevirus; unclassified Aphroditevirus.	Cephalurus cephalus (lollipop catshark) / Mexico	Quiroz-Guzman,E. "Direct Submission" Submitted (14-OCT-2019) Group of Microbiology, Catalan Institute for Water Research (ICRA), Carrer Emili Grahit 101, Girona, Girona 17003, Spain
	Prochlorococcus phage P-SSM2	13-AUG-2018	NC_006883.2	Prochlorococcus sp. NATL1A	252401	Viruses; Duplodnaviria; Heunggongvirae; Uroviricota; Caudoviricetes; Caudovirales; Myoviridae; Salacisavirus; Prochlorococcus virus PSSM2.	NA	2. Sullivan,M.B., Coleman,M.L., Weigele,P., Rohwer,F. and Chisholm,S.W. "Three Prochlorococcus cyanophage genomes: signature features and ecological interpretations" PLoS Biol 3 (5), E144 (2005); PUBMED: 15828858
	Pseudomonas phage 201phi2-1	13-AUG-2018	NC_010821.1	Pseudomonas chlororaphis	316674	Viruses; Duplodnaviria; Heunggongvirae; Uroviricota; Caudoviricetes; Caudovirales; Myoviridae; Phikzvirus; unclassified Phikzvirus.	NA	Thomas,J.A., Rolando,M.R., Carroll,C.A., Shen,P.S., Belnap,D.M., Weintraub,S.T., Serwer,P. and Hardies,S.C. "Characterization of Pseudomonas chlororaphis myovirus 201varphi2-1 via genomic sequencing, mass spectrometry, and electron microscopy" Virology 376 (2), 330-338 (2008); PUBMED: 18474389
	Pseudomonas phage EL	13-AUG-2018	NC_007623.1	Pseudomonas aeruginosa	211215	Viruses; Duplodnaviria; Heunggongvirae; Uroviricota; Caudoviricetes; Caudovirales; Myoviridae; Elvirus.	pond water / Russia, Moscow Region	Hertveldt,K., Lavigne,R., Pleteneva,E., Sernova,N., Kurochkina,L., Korchevskii,R., Robben,J., Mesyanzhinov,V., Krylov,V.N. and Volckaert,G. "Genome comparison of Pseudomonas aeruginosa large phages" J Mol Biol 354 (3), 536-545 (2005); PUBMED: 16256135
	Pseudomonas phage Lu11	13-AUG-2018	NC_017972.1	Pseudomonas putida var. Manila	280538	Viruses; Duplodnaviria; Heunggongvirae; Uroviricota; Caudoviricetes; Caudovirales; Myoviridae.	soil / Philippines	Adriaenssens,E.M., Mattheus,W., Cornelissen,A., Shaburova,O., Krylov,V.N., Kropinski,A.M. and Lavigne,R. "Complete genome sequence of the giant pseudomonas phage lu11" J. Virol. 86 (11), 6369-6370 (2012); PUBMED: 22570243
	Pseudomonas phage Noxifer	02-MAY-2019	NC_041994.1	Pseudomonas fluorescens SBW25	278136	Viruses; Duplodnaviria; Heunggongvirae; Uroviricota; Caudoviricetes; Caudovirales; Myoviridae; Noxifervirus; Pseudomonas virus Noxifer.	compost / New Zealand	Wojtus,J.K., Fitch,J.L., Christian,E., Dalefield,T., Lawes,J.K., Kumar,K., Peebles,C.L., Altermann,E. and Hendrickson,H.L. "Direct Submission" Submitted (05-MAY-2017) Institute of Natural and Mathematical Sciences, Massey University, Private Bag 102 904 NSMC, Albany, Auckland 0745, New Zealand
	Pseudomonas phage OBP	13-AUG-2018	NC_016571.1	Pseudomonas fluorescens pf1.1	284757	Viruses; Duplodnaviria; Heunggongvirae; Uroviricota; Caudoviricetes; Caudovirales; Myoviridae.	compost sample / Russia: Tver District	Cornelissen,A., Hardies,S.C., Shaburova,O.V., Krylov,V.N., Mattheus,W., Kropinski,A.M. and Lavigne,R. "Complete Genome Sequence of the Giant Virus OBP and Comparative Genome Analysis of the Diverse phiKZ-Related Phages" J. Virol. 86 (3), 1844-1852 (2012); PUBMED: 22130535
	Pseudomonas phage PA7, partial genome	02-MAY-2019	NC_042060.1	Pseudomonas aeruginosa	266743	Viruses; Duplodnaviria; Heunggongvirae; Uroviricota; Caudoviricetes; Caudovirales; Myoviridae; Phikzvirus.	mudflat / South Korea	Kim,M.S., Cha,K.E., Kim,Y.D. and Myung,H. "Direct Submission" Submitted (25-JUN-2012) Bioscience and Biotechnology, Hankuk University of Foreign Studies, 81, Oedae-Ro, Mohyeon-Myeon, Cheoin-Gu, Yongin-Si, Gyeongi-Do 449-791, Korea
	Pseudomonas phage PaBG	04-JUN-2020	NC_022096.1	Pseudomonas aeruginosa PAO1	258139	Viruses; Duplodnaviria; Heunggongvirae; Uroviricota; Caudoviricetes; Caudovirales; Myoviridae; Baikalvirus; Pseudomonas virus PaBG.	NA / Russia	Sykilinda,N.N., Bondar,A.A., Gorshkova,A.S., Kurochkina,L.P., Kulikov,E.E., Shneider,M.M., Kadykov,V.A., Solovjeva,N.V., Kabilov,M.R., Mesyanzhinov,V.V., Vlassov,V.V., Drukker,V.V. and Miroshnikov,K.A. "Complete Genome Sequence of the Novel Giant Pseudomonas Phage PaBG" Genome Announc 2 (1), e00929-13 (2014); PUBMED: 24407628
	Pseudomonas phage PhiPA3	13-AUG-2018	NC_028999.1	Pseudomonas aeruginosa strain PAO1	309208	Viruses; Duplodnaviria; Heunggongvirae; Uroviricota; Caudoviricetes; Caudovirales; Myoviridae; Phikzvirus; unclassified Phikzvirus.	NA	Monson,R., Foulds,I., Foweraker,J., Welch,M. and Salmond,G.P. "The Pseudomonas aeruginosa generalized transducing phage phiPA3 is a new member of the phiKZ-like group of 'jumbo' phages, and infects model laboratory strains and clinical isolates from cystic fibrosis patients" Microbiology (Reading, Engl.) 157 (PT 3), 859-867 (2011); PUBMED: 21163841
	Pseudomonas phage SL2	29-JUN-2020	NC_042081.1	Pseudomonas aeruginosa	279696	Viruses; Duplodnaviria; Heunggongvirae; Uroviricota; Caudoviricetes; Caudovirales; Myoviridae; Phikzvirus; Pseudomonas virus SL2.	hospital sewage / Germany	Latz,S., Kruttgen,A., Hafner,H., Buhl,E.M., Ritter,K. and Horz,H.P. "Differential Effect of Newly Isolated Phages Belonging to PB1-Like, phiKZ-Like and LUZ24-Like Viruses against Multi-Drug Resistant Pseudomonas aeruginosa under Varying Growth Conditions" Viruses 9 (11), E315 (2017); PUBMED: 29077053
	Pseudomonas phage phiKZ	28-JUN-2020	NC_004629.1	Pseudomonas aeruginosa PAO1	280334	Viruses; Duplodnaviria; Heunggongvirae; Uroviricota; Caudoviricetes; Caudovirales; Myoviridae; Phikzvirus.	NA	Mesyanzhinov,V.V., Robben,J., Grymonprez,B., Kostyuchenko,V.A., Bourkaltseva,M.V., Sykilinda,N.N., Krylov,V.N. and Volckaert,G. "The Genome of Bacteriophage phiKZ of Pseudomonas aeruginosa" J Mol Biol 317 (1), 1-19 (2002); PUBMED: 11916376
R	Ralstonia phage RP12	02-MAY-2019	NC_041911.1	Ralstonia solanacearum	279845	Viruses; Duplodnaviria; Heunggongvirae; Uroviricota; Caudoviricetes; Caudovirales; Myoviridae; Ripduovirus; Ralstonia virus RP12.	NA / Thailand	AUTHORS: Kawasaki,T., Yoshikawa,G., Ogata,H. and Yamada,T. "Direct Submission"; Submitted (01-DEC-2016) Contact:Takeru Kawasaki Hiroshima University, Department of Molecular Biotechnology, Graduate School of AdSM; Kagamiyama 1-3-1, Higashi-Hiroshima, Hiroshima 739-8530, Japan
	Ralstonia phage RSF1	13-AUG-2018	NC_028899.1	Ralstonia solanacearum	222888	Viruses; Duplodnaviria; Heunggongvirae; Uroviricota; Caudoviricetes; Caudovirales; Myoviridae; Chiangmaivirus.	NA	Bhunchoth A, Blanc-Mathieu R, Mihara T, Nishimura Y, Askora A, Phironrit N, Leksomboon C, Chatchawankanphanich O, Kawasaki T, Nakano M, Fujie M, Ogata H, Yamada T. Two asian jumbo phages, ϕRSL2 and ϕRSF1, infect Ralstonia solanacearum and show common features of ϕKZ-related phages. Virology. 2016 Jul;494:56-66. doi: 10.1016/j.virol.2016.03.028. Epub 2016 Apr 12. PMID: 27081857.
	Ralstonia phage RSL2	13-AUG-2018	NC_028950.1	Ralstonia solanacearum	223932	Viruses; Duplodnaviria; Heunggongvirae; Uroviricota; Caudoviricetes; Caudovirales; Myoviridae; Chiangmaivirus.	NA	Kawasaki,T., Fujie,M., Chatchawankanphanich,O., Ogata,H. and Yamada,T. Direct Submission: Submitted (16-DEC-2014) Contact: Takeru Kawasaki Hiroshima University, Department of Molecular Biotechnology, Graduate School of AdSM; Kagamiyama 1-3-1, Higashi-Hiroshima, Hiroshima 739-8530, Japan
	Ralstonia phage RSL1	13-AUG-2018	NC_010811.2	Ralstonia solanacearum	231255	Viruses; Duplodnaviria; Heunggongvirae; Uroviricota; Caudoviricetes; Caudovirales; Myoviridae; Mieseafarmvirus.	NA	Yamada,T., Satoh,S., Ishikawa,H., Fujiwara,A., Kawasaki,T., Fujie,M. and Ogata,H. "A jumbo phage infecting the phytopathogen Ralstonia solanacearum defines a new lineage of the Myoviridae family" Virology 398 (1), 135-147 (2010); PUBMED: 20034649
S	Salmonella phage SPN3US	29-JUN-2020	NC_027402.1	Salmonella sp?	240413	Viruses; Duplodnaviria; Heunggongvirae; Uroviricota; Caudoviricetes; Caudovirales; Myoviridae; Seoulvirus.	NA	Lee,J.H., Shin,H., Kim,H. and Ryu,S. "Complete Genome Sequence of Salmonella Bacteriophage SPN3US" J. Virol. 85 (24), 13470-13471 (2011); PUBMED: 22106383
	Serratia phage 2050HW	19-JUN-2020	NC_048668.1	Serratia marcescens wk2050	276025	Viruses; Duplodnaviria; Heunggongvirae; Uroviricota; Caudoviricetes; Caudovirales; Myoviridae.	NA	Zhao,X. Direct Submission; Submitted (06-JUN-2017) Department of Infectious Disease Control Institute of Disease Control and Prevention, Academy of Military Medical Science, No. 20 Dongda Street, Fengtai District, Beijing 100071, China
	Serratia phage BF	02-MAY-2019	NC_041917.1	Serratia marcescens UCC2017	357154	Viruses; Duplodnaviria; Heunggongvirae; Uroviricota; Caudoviricetes; Caudovirales; Myoviridae; Eneladusvirus; Serra tiavirus BF	compost / NA	Casey,E., Fitzgerald,B., Mahony,J., Lugli,G., Ventura,M. and van Sinderen,D. Direct Submission;Submitted (15-FEB-2017) APC Microbiome Institute, University College Cork, College Rd., Cork, Ireland
	Serratia phage Moabite	19-JUN-2020	NC_048792.1	Serratia marcescens D1	273933	Viruses; Duplodnaviria; Heunggongvirae; Uroviricota; Caudoviricetes; Caudovirales; Myoviridae.	mixed swine farm samples / USA	Price,L., Rohren,M., Newkirk,H., Liu,M. and Ramsey,J. "Complete Genome Sequence of Serratia marcescens Myophage Moabite" Microbiol Resour Announc 8 (29), e00741-19 (2019); PUBMED: 31320439
	Sphingomonas phage PAU	13-AUG-2018	NC_019521.1	lab_host="Sphingomonas paucimobilis, Felix d'Herelle Reference Center for Phages host #1398"	219372	Viruses; Duplodnaviria; Heunggongvirae; Uroviricota; Caudoviricetes; Caudovirales; Myoviridae.	silkworms / India: Karnataka State	Pope,W.H., Hua,J., Hatfull,G.F. and Hendrix,R.W./ Direct Submission / Submitted (06-JAN-2012) Pittsburgh Bacteriophage Institute and Department of Biological Sciences, University of Pittsburgh, 365 Crawford Hall, Pittsburgh, PA 15260, USA
	Sinorhizobium phage phiN3	13-AUG-2018	NC_028945.1	Sinorhizobium meliloti	206713	Viruses; Duplodnaviria; Heunggongvirae; Uroviricota; Caudoviricetes; Caudovirales; Myoviridae; Emdodecavirus.	NA	Hodson,T.S., Hyde,J.R., Schouten,J.T., Crockett,J.T., Smith,T.A., Merrill,B.D., Crook,M.B., Griffitts,J.S., Burnett,S.H., Grose,J.H. and Breakwell,D.P. "Direct Submission" Submitted (01-APR-2015) Microbiology and Molecular Biology, Brigham Young University, 4007 LSB, Provo, UT 84602, USA
	Sphingomonas phage PAU	13-AUG-2018	NC_019521.1	Sphingomonas paucimobilis, Felix d'Herelle Reference Center for Phages host #1398	219372	Viruses; Duplodnaviria; Heunggongvirae; Uroviricota; Caudoviricetes; Caudovirales; Myoviridae.	silkworms / India: Karnataka State	Pope,W.H., Hua,J., Hatfull,G.F. and Hendrix,R.W. "Direct Submission": Submitted (06-JAN-2012) Pittsburgh Bacteriophage Institute and Department of Biological Sciences, University of Pittsburgh, 365 Crawford Hall, Pittsburgh, PA 15260, USA
	Synechococcus phage Bellamy	15-MAY-2020	NC_047838.1	Synechococcus str. WH8109	204930	Viruses; Duplodnaviria; Heunggongvirae; Uroviricota; Caudoviricetes; Caudovirales; Myoviridae; Bellamyvirus; Synechococcus virus Bellamy.	seawater / USA: Jamestown Harbor, RI	Pope,W.H., Ko,C., Russell,D.A., Jacobs-Sera,D., Hatfull,G.F. and Hendrix,R.W. Direct Submission: Submitted (15-JUN-2017) Biological Sciences, University of PIttsburgh, 367 Crawford Hall, Pittsburgh, PA 15260, USA
	Synechococcus phage S-CAM7 isolate 0910CC49	13-AUG-2018	NC_031927.1	Synechococcus sp.	216121	Viruses; Duplodnaviria; Heunggongvirae; Uroviricota; Caudoviricetes; Caudovirales; Myoviridae.	NA / USA: Crystal Cove, California	Crummett,L.T., Puxty,R.J., Weihe,C., Marston,M.F. and Martiny,J.B. "The genomic content and context of auxiliary metabolic genes in marine cyanomyoviruses" Virology 499, 219-229 (2016); PUBMED: 27693926
	Synechococcus phage S-SKS1	13-AUG-2018	NC_020851.1	Synechococcus sp. WH7803	208007	Viruses; Duplodnaviria; Heunggongvirae; Uroviricota; Caudoviricetes; Caudovirales; Myoviridae; Llyrvirus; Synechococcus virus SSKS1.	North Atlantic / NA	Henn,M.R., Clokie,M., Levin,J., Malboeuf,C., Casali,M., Russ,C., Lennon,N., Chapman,S.B., Erlich,R., Young,S.K., Yandava,C., Zeng,Q., Alvarado,L., Anderson,S., Berlin,A., Chen,Z., Freedman,E., Gellesch,M., Goldberg,J., Green,L., Griggs,A., Gujja,S., Heilman,E.R., Heiman,D., Hollinger,A., Howarth,C., Larson,L., Mehta,T., Pearson,M., Roberts,A., Ryan,E., Saif,S., Shea,T., Shenoy,N., Sisk,P., Stolte…
	Synechococcus phage S-SSM7	13-AUG-2018	NC_015287.1	Synechococcus sp. WH810	232878	Viruses; Duplodnaviria; Heunggongvirae; Uroviricota; Caudoviricetes; Caudovirales; Myoviridae.	Sargasso Sea / NA	Sullivan,M.B., Huang,K.H., Ignacio-Espinoza,J.C., Berlin,A.M., Kelly,L., Weigele,P.R., DeFrancesco,A.S., Kern,S.E., Thompson,L.R., Young,S., Yandava,C., Fu,R., Krastins,B., Chase,M., Sarracino,D., Osburne,M.S., Henn,M.R. and Chisholm,S.W. Genomic analysis of oceanic cyanobacterial myoviruses compared with T4-like myoviruses from diverse hosts and environments" Environ. Microbiol. 12 (11), 3035-30…
T	Tenacibaculum phage PTm1	03-JUL-2020	NC_049340.1	Tenacibaculum maritimum	224680	Viruses; Duplodnaviria; Heunggongvirae; Uroviricota; Caudoviricetes; Caudovirales; Myoviridae.	seawater / Japan:Wakayama, Shirahama	Kawato,Y., Istiqomah,I., Gaafar,A.Y., Hanaoka,M., Ishimaru,K., Yasuike,M., Nishiki,I., Nakamura,Y., Fujiwara,A. and Nakai,T. "A novel jumbo Tenacibaculum maritimum lytic phage with head-fiber-like appendages" Arch Virol (2019) In press; PUBMED: 31786689/ DOI:10.1007/s00705-019-04485-6
	Tenacibaculum phage pT24	03-JUL-2020	NC_049383.1	Tenacibaculum sp.	234670	Viruses; Duplodnaviria; Heunggongvirae; Uroviricota; Caudoviricetes; Caudovirales; Myoviridae.	NA / Thailand	Khoa HV, Midorikawa Y, Uchino T, Nakai T, Kato G, Kondo H, Hirono I, Labaiden M, Direkbusarakom S, Sano M. Complete Genome Sequence of the Lytic Giant Bacteriophage pT24 Infecting Tenacibaculum spp., Isolated from a Shrimp Culture Pond. Genome Announc. 2017 Jul 6;5(27):e00081-17. doi: 10.1128/genomeA.00081-17. PMID: 28684560; PMCID: PMC5502841.
V	Vibrio phage 2 TSL-2019	19-JUN-2020	NC_048747.1	Vibrio alginolyticus	242446	Viruses; Duplodnaviria; Heunggongvirae; Uroviricota; Caudoviricetes; Caudovirales; Myoviridae; Aphroditevirus; unclassified Aphroditevirus.	NA / Australia	Le,T.S. and Kurtboke,I. Direct Submission: Submitted (04-JAN-2019) Genecology Research Center, University of the Sunshine Coast, 90 Sippy Downs Drive, Sippy Downs, Qld 4556, Australia
	Vibrio phage Aphrodite1	02-MAY-2019	NC_042100.1	Vibrio alginolyticus V1	237722	Viruses; Duplodnaviria; Heunggongvirae; Uroviricota; Caudoviricetes; Caudovirales; Myoviridae; Aphroditevirus; Vibrio virus Aphrodite1.	NA / Greece	Skliros,D., Kalatzis,P.G., Katharios,P. and Flemetakis,E./ Direct Submission / Submitted (21-DEC-2017) Biotechnology, Agricultural University of Athens, Iera odos, Athens, Attika 11855, Greece
	Vibrio phage KVP40	13-AUG-2018	NC_005083.2	Vibrio parahaemolyticus	244834	Viruses; Duplodnaviria; Heunggongvirae; Uroviricota; Caudoviricetes; Caudovirales; Myoviridae; Tevenvirinae; Schizotequatrovirus.	NA	Miller,E.S., Heidelberg,J.F., Eisen,J.A., Nelson,W.C., Durkin,A.S., Ciecko,A., Feldblyum,T.V., White,O., Paulsen,I.T., Nierman,W.C., Lee,J., Szczypinski,B. and Fraser,C.M. "Complete genome sequence of the broad-host-range vibriophage KVP40: comparative genomics of a T4-related bacteriophage" J Bacteriol 185 (17), 5220-5233 (2003); PUBMED: 12923095
	Vibrio phage USC-1	19-JUN-2020	NC_048779.1	Vibrio alginolyticus USC-26001	238099	Viruses; Duplodnaviria; Heunggongvirae; Uroviricota; Caudoviricetes; Caudovirales; Myoviridae; Aphroditevirus; unclassified Aphroditevirus.	marine water / Australia	Le,T.S. and Kurtboke,I. /Direct Submission/ Submitted (09-MAY-2019) Genecology Research Center, University of the Sunshine Coast, 90 Sippy Downs Drive, Sippy Downs, Qld 4556, Australia
	Vibrio phage VH7D	13-AUG-2018	NC_023568.1	Vibrio harveyi	246964	Viruses; Duplodnaviria; Heunggongvirae; Uroviricota; Caudoviricetes; Caudovirales; Myoviridae; Tevenvirinae; Schizotequatrovirus; unclassified Schizotequatrovirus.	ocean / China	Luo ZH, Yu YP, Jost G, Xu W, Huang XL. Complete genome sequence of a giant Vibrio bacteriophage VH7D. Mar Genomics. 2015 Dec;24 Pt 3:293-5. doi: 10.1016/j.margen.2015.10.005. Epub 2015 Oct 21. PMID: 26476690.
	Vibrio phage VP4B, partial genome	02-MAY-2019	NC_042136.1	Vibrio harveyi	236053	Viruses; Duplodnaviria; Heunggongvirae; Uroviricota; Caudoviricetes; Caudovirales; Myoviridae; Tidunavirus; Vibrio virus VP4B.	ocean / China	Luo,Z. and Yu,Y. Direct Submission: Submitted (05-NOV-2012) Key Laboratory of Marine Biogenetic Resources, The Third Institute of Oceanography State Oceanic Administration, 184 Daxue Road, Xiamen, Fujian 361000, China
	Vibrio phage ValKK3	13-AUG-2018	NC_028829.1	Vibrio alginolyticus ATCC 17749	248088	Viruses; Duplodnaviria; Heunggongvirae; Uroviricota; Caudoviricetes; Caudovirales; Myoviridae; Tevenvirinae; Schizotequatrovirus.	marine sediment / Malaysia	Lal,T.M., Sano,M., Hatai,K. and Ransangan,J. "Complete genome sequence of a giant Vibrio phage ValKK3 infecting Vibrio alginolyticus" Genom Data 8, 37-38 (2016); PUBMED: 27114905
	Vibrio phage nt-1	13-AUG-2018	NC_021529.2	Vibrio natriegens HER1138	247511	Viruses; Duplodnaviria; Heunggongvirae; Uroviricota; Caudoviricetes; Caudovirales; Myoviridae; Tevenvirinae; Schizotequatrovirus.	Atlantic:Sarah's Creek / NA	Comeau,A.M., Arbiol,C. and Krisch,H.M. "Composite conserved promoter-terminator motifs (PeSLs) that mediate modular shuffling in the diverse T4-like myoviruses" Genome Biol Evol (2014) In press; PUBMED: 24951563
	Vibrio phage pTD1	02-MAY-2019	NC_041916.1	Vibrio Parahaemolyticus	239276	Viruses; Duplodnaviria; Heunggongvirae; Uroviricota; Caudoviricetes; Caudovirales; Myoviridae; Tidunavirus; Vibrio virus pTD1.	NA / Thailand	Midorikawa,Y. and Sano,M. Direct Submission: Submitted (25-JAN-2017) Contact:Yuki Midorikawa Tokyo University of Marine Science and Technology; Konan 4-5-7, Minato-ku, Tokyo 108-0075, Japan
Y	Yersinia phage fHe-Yen9-04	02-MAY-2019	NC_042116.1	Yersinia sp?	354378	Viruses; Duplodnaviria; Heunggongvirae; Uroviricota; Caudoviricetes; Caudovirales; Myoviridae; Eneladusvirus; Yersinia virus Yen9-04.	NA	Skurnik,M. Direct Submission: Submitted (17-OCT-2017) Medicum, Department of Bacteriology and Immunology, UoH, P.O. Box 21, 00014 University of Helsinki, NA, 00014, Finland
	Yersinia phage phiR1-37	13-AUG-2018	NC_016163.1	Yersinia enterocolitica	262391	Viruses; Duplodnaviria; Heunggongvirae; Uroviricota; Caudoviricetes; Caudovirales; Myoviridae.	NA / Finland	Kiljunen,S., Hakala,K., Pinta,E., Huttunen,S., Pluta,P., Gador,A., Lonnberg,H. and Skurnik,M. "Yersiniophage phiR1-37 is a tailed bacteriophage having a 270 kb DNA genome with thymidine replaced by deoxyuridine" Microbiology 151 (PT 12), 4093-4102 (2005); PUBMED: 16339954
